# Supplementary material for: Homeodomain protein Six4 prevents the generation of supernumerary Drosophila type II neuroblasts and premature differentiation of intermediate neural progenitors
Source: PLoS Genet. 2021 Feb 8;17(2):e1009371. doi: 10.1371/journal.pgen.1009371 (PMC7895384; doi:10.1371/journal.pgen.1009371)
Supplement: S1 Data — (XLSX) [file pgen.1009371.s009.xlsx]

## Sheet: Fig 1G and S1H Fig
In any cell, Six4RNAi(30510) equals Six4RNAiHM05254
							p<0.001, welch's Test	p<0.001, both student and welch test	p<0.001, both student and welch test or Mann whitney test
No. of type II NBs		WT/mγ-GFP	mγ-GFP,UAS-Six4RNAi(BL#30510)	mγ-GFP,UAS-Six4RNAi(BL#30510), UAS-Six4ORF	mγ-GFP,UAS-Six4RNAi(BL#30510), UAS-Six4HM05254Resis	mγ-GFP,UAS-Six4RNAi(BL#30510), extra UAS-mCD8GFP	mγ-GFP,UAS-Six4RNAi(VDRC#30456)	mγ-GFP,UAS-Six4RNAi(VDRC#48598)	mγ-GFP,UAS-Six4RNAi(VDRC#104958)
		8	14	9	8	16	8	8	9					t-Test: Two-Sample Assuming Equal Variances				t-Test: Two-Sample Assuming Equal Variances				t-Test: Two-Sample Assuming Equal Variances					t-Test: Two-Sample Assuming Equal Variances
		8	16	8	8	12	8	10	11
		8	16	9	9	11	8	10	8						WT/mγ-GFP	mγ-GFP,UAS-Six4RNAi(BL#30510)			mγ-GFP,UAS-Six4RNAi(BL#30510)	mγ-GFP,UAS-Six4RNAi(BL#30510), UAS-Six4ORF			mγ-GFP,UAS-Six4RNAi(BL#30510)	mγ-GFP,UAS-Six4RNAi(BL#30510), UAS-Six4HM05254Resis				WT/mγ-GFP	mγ-GFP,UAS-Six4RNAi(BL#30510), extra UAS-mCD8GFP
		8	15	8	8	12	11	8	9					Mean	8	15.75		Mean	15.75	8.36364		Mean	15.75	8.38462			Mean	8	13.3333
		8	15	8	8	13	10	10	12					Variance	0	8.21429		Variance	8.21429	0.254545		Variance	8.21429	0.423077			Variance	0	3.15152
		8	16	9	10	12	13	13	9					Observations	10	8		Observations	8	11		Observations	8	13			Observations	10	12
		8	12	9	8	16	15	12	9					Pooled Variance	3.59375			Pooled Variance	3.53209			Pooled Variance	3.29352				Pooled Variance	1.73333
		8	22	8	8	13	10	9	8					Hypothesized Mean Difference	0			Hypothesized Mean Difference	0			Hypothesized Mean Difference	0				Hypothesized Mean Difference	0
		8		8	8	14	16	11	9					df	16			df	17			df	19				df	20
		8		8	8	13	9	9	9					t Stat	-8.6186			t Stat	8.45823			t Stat	9.03176				t Stat	-9.461
				8	9	16	10	9	9					P(T<=t) one-tail	1.04131e-07			P(T<=t) one-tail	8.47946e-08			P(T<=t) one-tail	1.32187e-08				P(T<=t) one-tail	3.9828e-09
					8	12	9	9	10					t Critical one-tail	1.74588			t Critical one-tail	1.73961			t Critical one-tail	1.72913				t Critical one-tail	1.72472
					9		9	9	10					P(T<=t) two-tail	2.08263e-07			P(T<=t) two-tail	1.69589e-07			P(T<=t) two-tail	2.64374e-08				P(T<=t) two-tail	7.9656e-09
							10	11	9					t Critical two-tail	2.11991			t Critical two-tail	2.10982			t Critical two-tail	2.09302				t Critical two-tail	2.08596
							9	10	8
							9	10	9
							8	11	9
							11	12	9
							8	13	9
							9	10	9
							11		9
							10		10
							11		10
							11		10
							9		9
							9		13
							13		9
							11
														For Figure
No. of type II NBs		WT/mγ-GFP	mγ-GFP,UAS-Six4RNAi(BL#30510)	mγ-GFP,UAS-Six4RNAi(BL#30510), UAS-Six4ORF	mγ-GFP,UAS-Six4RNAi(BL#30510), UAS-Six4HM05254Resis	mγ-GFP,UAS-Six4RNAi(BL#30510), extra UAS-mCD8GFP	mγ-GFP,UAS-Six4RNAi(VDRC#30456)	mγ-GFP,UAS-Six4RNAi(VDRC#48598)	mγ-GFP,UAS-Six4RNAi(VDRC#104958)					WT/mγ-GFP	mγ-GFP,UAS-Six4RNAi(BL#30510)	mγ-GFP,UAS-Six4RNAi(BL#30510), UAS-Six4ORF	mγ-GFP,UAS-Six4RNAi(BL#30510), UAS-Six4HM05254Resis	mγ-GFP,UAS-Six4RNAi(BL#30510), extra UAS-mCD8GFP	mγ-GFP,UAS-Six4RNAi(VDRC#30456)	mγ-GFP,UAS-Six4RNAi(VDRC#48598)	mγ-GFP,UAS-Six4RNAi(VDRC#104958)
Mean		8	15.75	8.36364	8.38462	13.3333	10.1786	10.2	9.40741				No. of type II NBs	8	15.75	8.36364	8.38462	13.3333	10.1786	10.2	9.40741
STDV		0	2.86606	0.504525	0.650444	1.77525	2.03767	1.47256	1.11835				No. of INPs	26.36	27.11	25.35	27.22	27	26.81	26.91	27.78
No. of mINPs		WT/mγ-GFP	mγ-GFP,UAS-Six4RNAi(BL#30510)	mγ-GFP,UAS-Six4RNAi(BL#30510), UAS-Six4ORF	mγ-GFP,UAS-Six4RNAi(BL#30510), UAS-Six4HM05254Resis	mγ-GFP,UAS-Six4RNAi(BL#30510), extra UAS-mCD8GFP	mγ-GFP,UAS-Six4RNAi(VDRC#30456)	mγ-GFP,UAS-Six4RNAi(VDRC#48598)	mγ-GFP,UAS-Six4RNAi(VDRC#104958)
		26.3594	27.1154	25.3503	27.2228	26.9997	26.8067	26.9148	27.7774
		2.02158	4.06795	3.58034	3.9011	1.93394	1.34861	1.33272	1.7921
No. of mINPs		WT/mγ-GFP	mγ-GFP,UAS-Six4RNAi(BL#30510)	mγ-GFP,UAS-Six4RNAi(BL#30510), UAS-Six4ORF	mγ-GFP,UAS-Six4RNAi(BL#30510), UAS-Six4HM05254Resis	mγ-GFP,UAS-Six4RNAi(BL#30510), extra UAS-mCD8GFP	mγ-GFP,UAS-Six4RNAi(VDRC#30456)	mγ-GFP,UAS-Six4RNAi(VDRC#48598)	mγ-GFP,UAS-Six4RNAi(VDRC#104958)
		25.75	27.7143	19.7778	27.75	26.875	27.625	26.2308	29.7778			8	14	9	8	16	8	13	9
		26.875	28.3125	25.625	24.125	24.25	29.75	27.4167	23.1818			8	16	8	8	12	8	12	11
		25.125	27.0625	28.6667	20.5556	26.8182	26.5	27.8889	27.625			8	16	9	9	11	8	9	8
		24.875	27.0667	19.75	32.5	28.0833	25.0909	27.2727	28.3333			8	15	8	8	12	11	11	9
		24.75	28.6667	29.75	31.375	28.4615	27	27.5556	25.8333			8	15	8	8	13	10	9	12
		25.125	27.8125	25.3333	27.2	30.5	24.3077	28.7778	29.8889			8	16	9	10	12	13	9	9
		30.625	32.3333	28	24.875	24.4375	27.9333	27.2222	27.5556			8	12	9	8	16	15	9	9
		27.75	17.9545	26.75	25.625	27	26.5	28.2222	28			8	22	8	8	13	10	9	8
				24.5	31	26.5714	26.625	27	28.6667					8	8	14	16	11	9
							26.4444	26.9	27.8889								9	10	9
							27.6	24.3	29.5556								10	10	9
							27.2222	24.2727	26.9								9	11	10
							25.8889	26.8333	27.9								9	12	10
Avg		26.3594	27.1154	25.3503	27.2228	26.9997	26.8067	26.9148	27.7774
SEM		2.02158	4.06795	3.58034	3.9011	1.93394	1.34861	1.33272	1.7921					t-Test: Two-Sample Assuming Equal Variances				t-Test: Two-Sample Assuming Equal Variances				t-Test: Two-Sample Assuming Equal Variances				t-Test: Two-Sample Assuming Equal Variances
															WT/mγ-GFP	mγ-GFP,UAS-Six4RNAi(BL#30510)			WT/mγ-GFP	mγ-GFP,UAS-Six4RNAi(BL#30510), UAS-Six4ORF			WT/mγ-GFP	mγ-GFP,UAS-Six4RNAi(BL#30510), UAS-Six4HM05254Resis			WT/mγ-GFP	mγ-GFP,UAS-Six4RNAi(BL#30510), extra UAS-mCD8GFP
														Mean	26.3594	27.1154		Mean	26.3594	25.3503		Mean	26.3594	27.2228		Mean	26.3594	26.9997
														Variance	4.08677	16.5482		Variance	4.08677	12.8189		Variance	4.08677	15.2186		Variance	4.08677	3.74012
														Observations	8	8		Observations	8	9		Observations	8	9		Observations	8	9
														Pooled Variance	10.3175			Pooled Variance	8.74388			Pooled Variance	10.0238			Pooled Variance	3.90189
														Hypothesized Mean Difference	0			Hypothesized Mean Difference	0			Hypothesized Mean Difference	0			Hypothesized Mean Difference	0
														df	14			df	15			df	15			df	15
														t Stat	-0.470722			t Stat	0.702278			t Stat	-0.561269			t Stat	-0.667084
														P(T<=t) one-tail	0.322545			P(T<=t) one-tail	0.24663			P(T<=t) one-tail	0.291451			P(T<=t) one-tail	0.257425
														t Critical one-tail	1.76131			t Critical one-tail	1.75305			t Critical one-tail	1.75305			t Critical one-tail	1.75305
														P(T<=t) two-tail	0.645089			P(T<=t) two-tail	0.49326			P(T<=t) two-tail	0.582903			P(T<=t) two-tail	0.51485
														t Critical two-tail	2.14479			t Critical two-tail	2.13145			t Critical two-tail	2.13145			t Critical two-tail	2.13145
														t-Test: Two-Sample Assuming Equal Variances				t-Test: Two-Sample Assuming Equal Variances				t-Test: Two-Sample Assuming Equal Variances
															WT/mγ-GFP	mγ-GFP,UAS-Six4RNAi(VDRC#30456)			WT/mγ-GFP	mγ-GFP,UAS-Six4RNAi(VDRC#48598)			WT/mγ-GFP	mγ-GFP,UAS-Six4RNAi(VDRC#104958)
														Mean	26.3594	26.8067		Mean	26.3594	26.9148		Mean	26.3594	27.7774
														Variance	4.08677	1.81875		Variance	4.08677	1.77614		Variance	4.08677	3.21164
														Observations	8	13		Observations	8	13		Observations	8	13
														Pooled Variance	2.65434			Pooled Variance	2.62743			Pooled Variance	3.53406
														Hypothesized Mean Difference	0			Hypothesized Mean Difference	0			Hypothesized Mean Difference	0
														df	19			df	19			df	19
														t Stat	-0.611056			t Stat	-0.7626			t Stat	-1.67868
														P(T<=t) one-tail	0.274202			P(T<=t) one-tail	0.227533			P(T<=t) one-tail	0.0547927
														t Critical one-tail	1.72913			t Critical one-tail	1.72913			t Critical one-tail	1.72913
														P(T<=t) two-tail	0.548404			P(T<=t) two-tail	0.455066			P(T<=t) two-tail	0.109585
														t Critical two-tail	2.09302			t Critical two-tail	2.09302			t Critical two-tail	2.09302
In mr, gal41494>UAS-Six4RNAi30510	total lineages	more than one type II NBs in a single lineage
	14	1	13			0.0714286				0	0.0714286
	15	1	14			0.0666667				0	0.0666667
	15	1	14			0.0666667				0	0.0666667
	15	0	15			0				0	0
	14	1	13			0.0714286				0	0.0714286
	16	0	16			0				0	0
	12	1	11			0.0833333				0	0.0833333
	22	0	22			0				0	0
AVG	15.375	0.625	14.75			0.0449405				0	0.0449405
										0	0.0375694
% of multiple NBs in a single lineag		0.0406504	0.95935

## Sheet: S1I Fig
		mr-GFP, Gal41494	mr-GFP, Gal41494, UAS-Six4RNAi	mr-GFP, Gal41494, 2XUAS-Six4RNAi			t-Test: Two-Sample Assuming Equal Variances
		8	10	9.5
		8	8	9.5				mr-GFP, Gal41494	mr-GFP, Gal41494, 2XUAS-Six4RNAi
		8	8.5	9			Mean	8.05556	9.30769
		8	8.5	9			Variance	0.0277778	0.147436
		8	8	9			Observations	9	13
		8	8	9.5			Pooled Variance	0.0995726
		8	8.5	9			Hypothesized Mean Difference	0
		8	8	10			df	20
		8.5	8	9			t Stat	-9.15089
			8	10			P(T<=t) one-tail	6.88272e-09
			8	9			t Critical one-tail	1.72472
			8.5	9			P(T<=t) two-tail	1.37654e-08
			8.5	9.5			t Critical two-tail	2.08596
			9.5
			8.5
			8				t-Test: Two-Sample Assuming Equal Variances
			9
								mr-GFP, Gal41494	mr-GFP, Gal41494, UAS-Six4RNAi
		mr-GFP, Gal41494	mr-GFP, Gal41494, UAS-Six4RNAi	mr-GFP, Gal41494, 2XUAS-Six4RNAi			Mean	8.05556	8.44118
	AVG	8.05556	8.44118	9.30769			Variance	0.0277778	0.340074
	SEM	0.166667	0.583158	0.383974			Observations	9	17
							Pooled Variance	0.235975
							Hypothesized Mean Difference	0
							df	24
							t Stat	-1.92569
							P(T<=t) one-tail	0.0330351
							t Critical one-tail	1.71088
							P(T<=t) two-tail	0.0660702
							t Critical two-tail	2.0639

## Sheet: Fig 3F-G
No. of type II NBs	2XErm-Gal4	2XErm-Gal4(II); 1XUAS-Six4RNAi	2XErm-Gal4(II); 2XUAS-Six4RNAi	2XErm-Gal4, 2XmcherryRNAi		t-Test: Two-Sample Assuming Equal Variances				t-Test: Two-Sample Assuming Equal Variances
	8	8	10	8
	8	8	9	8			2XErm-Gal4	2XErm-Gal4(II); 2XUAS-Six4RNAi			2XErm-Gal4(II); 1XUAS-Six4RNAi	2XErm-Gal4(II); 2XUAS-Six4RNAi
	8	8	8	8		Mean	8	9		Mean	8	9
	8	8	9	8		Variance	0	0.4		Variance	0	0.4
	8	8	9	8		Observations	8	11		Observations	11	11
	8	8	8	8		Pooled Variance	0.235294			Pooled Variance	0.2
	8	8	9	8		Hypothesized Mean Difference	0			Hypothesized Mean Difference	0
	8	8	9	8		df	17			df	20
		8	10	8		t Stat	-4.43669			t Stat	-5.24404
		8	9			P(T<=t) one-tail	0.000180792			P(T<=t) one-tail	1.96608e-05
		8	9			t Critical one-tail	1.73961			t Critical one-tail	1.72472
						P(T<=t) two-tail	0.000361585			P(T<=t) two-tail	3.93216e-05
						t Critical two-tail	2.10982			t Critical two-tail	2.08596
	2XErm-Gal4(II)	2XErm-Gal4(II)>1XUAS-Six4RNAi	2XErm-Gal4(II)>2XUAS-Six4RNAi	2XErm-Gal4, 2XmcherryRNAi
AVG	8	8	9	8
SEM	0	0	0.632456	0
No. of type II NBs	Erm-gal4(II),erm2/+	Erm-gal4(II),erm2 >1×Six4RNAi	Erm-gal4(II),erm2/+ >2×Six4RNAi		Graph in parism
	8	9	9
	8	9	21
	8	8	19		Mann Whitney U test (erm2/+ Vs erm2/+, 2XUAS-Six4RNAi)
	8	8	9		p-value equals 0.000775193
	8	9	40
	8	8	9
	8	8	9
	9	8	12
	9
	9
No. of type II NBs	Erm-gal4(II),erm2/+	Erm-gal4(II),erm2 >1×Six4RNAi	Erm-gal4(II),erm2/+ >2×Six4RNAi
	8	8	10.5

## Sheet: Fig 3H
Wt	total lineages	total NBs	mINPs	mINPs/lineage	mINPs/NB		erm2/+	total lineages	total NBs	mINPs	mINPs/lineage	mINPs/NB				erm2/+， ermgal4(II)>2XSix4RNAi	total lineages	total NBs	mINPs	mINPs/lineage	mINPs/NB
	8	8	163	20.375	20.375			8	8	167	20.875	20.875				#1	8	9	143	17.875	15.8889
	8	8	143	17.875	17.875			8	8	150	18.75	18.75				#2	9	21	145	16.1111	6.90476
	8	8	149	18.625	18.625			8	8	132	16.5	16.5				#3	8	19	153	19.125	8.05263
	8	8	153	19.125	19.125			8	8	154	19.25	19.25				#4	8	9	162	20.25	18
	8	8	188	23.5	23.5			8	8	153	19.125	19.125				#5	8	40	152	19	3.8
	8	8	190	23.75	23.75			8	8	148	18.5	18.5				#6	8	9	170	21.25	18.8889
	8	8	148	18.5	18.5			8	8	130	16.25	16.25				#7	8	9	137	17.125	15.2222
	8	8	178	22.25	22.25			8	9	157	19.625	17.4444				#8	8	12	164	20.5	13.6667
	8	8	154	19.25	19.25			8	9	190	23.75	21.1111
	8	8	166	20.75	20.75			8	9	166	20.75	18.4444
		AVG		20.4	20.4						19.3375	18.625					8.125	16	153.25	18.9045	12.553
		SEM		2.3585	2.12034						2.1755	1.61581					0.353553	10.8364	11.4111	1.77058	5.58157
		mINPs/NB	Wt	erm2/+	erm2/+， ermgal4(II)>2XSix4RNAi			t-Test: Two-Sample Assuming Equal Variances					t-Test: Two-Sample Assuming Equal Variances
		AVG	20.4	18.625	12.553
		SEM	2.3585	1.61581	5.58157				erm2/+	erm2/+， ermgal4(II)>2XSix4RNAi				WT	erm2/+， ermgal4(II)>2XSix4RNAi
								Mean	18.625	12.553			Mean	20.4	12.553
								Variance	2.61085	31.1539			Variance	4.49583	31.1539
								Observations	10	8			Observations	10	8
								Pooled Variance	15.0984				Pooled Variance	16.1587
								Hypothesized Mean Difference	0				Hypothesized Mean Difference	0
								df	16				df	16
								t Stat	3.29438				t Stat	4.11536
								P(T<=t) one-tail	0.00228655				P(T<=t) one-tail	0.000405018
								t Critical one-tail	1.74588				t Critical one-tail	1.74588
								P(T<=t) two-tail	0.00457311				P(T<=t) two-tail	0.000810037
								t Critical two-tail	2.11991				t Critical two-tail	2.11991
								t-Test: Two-Sample Assuming Equal Variances
									Wt	erm2/+
								Mean	20.4	18.625
								Variance	4.49583	2.61085
								Observations	10	10
								Pooled Variance	3.55334
								Hypothesized Mean Difference	0
								df	18
								t Stat	2.10555
								P(T<=t) one-tail	0.0247744
								t Critical one-tail	1.73406
								P(T<=t) two-tail	0.0495488
								t Critical two-tail	2.10092

## Sheet: Fig 4I
pntp1 intensity	NBs	imINPs	Esplmr+ mINPs	NBs	imINPs	Esplmr+ mINPs
	WT	WT	WT	UAS-Six4RNAi	UAS-Six4RNAi	UAS-Six4RNAi		imINPs	t-Test: Two-Sample Assuming Equal Variances
1	29.5	78.3333	10.8333	39.3333	70.7273	32.5714
2	36	71	9.16667	36.5	86.5	36.1667				WT	UAS-Six4RNAi
3	29	63.2	13.1429	50.6	79.6	42.6667			Mean	2.19544	2.37557
4	32	58.3333	11.4286	54.5	76	46.8333			Variance	0.139872	0.0566767
5	33.6667	93	19.2	31	82.7143	31.1667			Observations	6	7
6	37	69	13.5	33	65.4444	35.5714			Pooled Variance	0.0944926
					85.4615				Hypothesized Mean Difference	0
AVG	32.8611	72.1444		40.8222	78.0639				df	11
SEM	3.3039	12.2899		9.60467	7.78935				t Stat	-1.05331
									P(T<=t) one-tail	0.157393
	NBs	imINPs	Esplmr+ mINPs	NBs	imINPs	Esplmr+ mINPs			t Critical one-tail	1.79588
	WT	WT	WT	UAS-Six4RNAi	UAS-Six4RNAi	UAS-Six4RNAi			P(T<=t) two-tail	0.314787
1	0.897718	2.38377	0.32967	1.19696	2.15231	0.991185			t Critical two-tail	2.20099
2	1.09552	2.16061	0.278952	1.11074	2.63229	1.10059
3	0.882502	1.92325	0.399952	1.53981	2.42232	1.29839		NBs	t-Test: Two-Sample Assuming Equal Variances
4	0.973795	1.77515	0.347784	1.6585	2.31276	1.42519
5	1.02451	2.83009	0.584277	0.943364	2.51709	0.948436				WT	UAS-Six4RNAi
6	1.12595	2.09975	0.41082	1.00423	1.99155	1.08248			Mean	1	1.24227
					2.60069				Variance	0.0101085	0.085428
AVG	1	2.19544	0.391909	1.24227	2.37557	1.14105			Observations	6	6
SEM	0.100541	0.373994	0.105837	0.292281	0.238069	0.184456			Pooled Variance	0.0477683
									Hypothesized Mean Difference	0
									df	10
									t Stat	-1.91992
	1	1.24227							P(T<=t) one-tail	0.0419103
	2.19544	2.37557							t Critical one-tail	1.81246
	0.391909	1.14105							P(T<=t) two-tail	0.0838205
									t Critical two-tail	2.22814
No. of									t-Test: Two-Sample Assuming Equal Variances
								Esplmr+ mINPs		WT	UAS-Six4RNAi
PntP1 intensity	WT	UAS-Six4RNAi							Mean	0.35615	1.02147
type IINBs	1	1.24227							Variance	0.0182307	0.138686
imINPs	2.19544	2.37557							Observations	8	8
Esplmr+ mINPs	0.391909	1.14105							Pooled Variance	0.0784583
									Hypothesized Mean Difference	0
	NBs	imINPs	Esplmr+ mINPs						df	14
WT	1	2.19544	0.391909						t Stat	-4.75053
Six4RNAi	1.24227	2.2673	1.14105						P(T<=t) one-tail	0.000155069
									t Critical one-tail	1.76131
									P(T<=t) two-tail	0.000310139
									t Critical two-tail	2.14479

## Sheet: Fig 4J
Erm Intensity(12-277 batch)	WT	UAS-six4RNAi	UAS-skdRNAi	UAS-six4RANi& skdRNAi	UAS-ktoRNAi	UAS-six4RANi& KtoRNAi		PntP1-Gal4 as driver
1	39.3333	65.3333	17.3333	6.5	4.5	5.5
2	42.3333	41	1.66667	17.25	4.5	8
3	44	37.3333	8.33333	19.5	-3.5	1.25
4	37.6667	43.3333	16	11	4.25	4.75
5	48	46.3333	13.6667	1	6.75	4.5
6	36.3333	46.3333	16.6667	6.25	2.5	3.5
7	41	40	8.33333	6.5	5	6.25
AVG	41.2381	44.5	11.2917	9.125	3.42857	4.82143
SEM	3.98011	9.20145	5.50451	6.34992	3.29998	2.12972
Erm Intensity(12-277 batch)	WT	UAS-six4RNAi	UAS-skdRNAi	UAS-six4RANi& skdRNAi	UAS-ktoRNAi	UAS-six4RANi& KtoRNAi		PntP1-Gal4 as driver
	0.953811		0.420323	0.157621	0.109122	0.133372
	1.02656	0.994226	0.0404157	0.418303	0.109122	0.193995
	1.06697	0.905312	0.202079	0.472864	-0.084873	0.0303118
	0.913395	1.05081	0.387991	0.266744	0.10306	0.115185
	1.16397	1.12356	0.331409	0.0242494	0.163684	0.109122
	0.881062	1.12356	0.404157	0.151559	0.0606236	0.084873
	0.994226	0.969977	0.202079	0.157621	0.121247	0.00201612
	WT	UAS-six4RNAi	UAS-skdRNAi	UAS-six4RANi& skdRNAi	UAS-ktoRNAi	UAS-six4RANi& KtoRNAi
AVG	1	1.02791	0.284065	0.235566	0.0831409	0.0955536
SEM	0.0965154	0.0875694	0.140736	0.160488	0.0800227	0.0643044
	Erm Intensity(12-277 batch)	WT	UAS-six4RNAi					Erm Intensity(12-277 batch)	WT	UAS-Six4RNAi
		0.953811			t-Test: Two-Sample Assuming Equal Variances				1	1.02791
		1.02656	0.994226						0.0965154	0.0875694
		1.06697	0.905312			0.953811	0.994226
		0.913395	1.05081		Mean	1.0077	1.03464
		1.16397	1.12356		Variance	0.0106804	0.00924521
		0.881062	1.12356		Observations	6	5
		0.994226	0.969977		Pooled Variance	0.0100426
		WT	UAS-six4RNAi		Hypothesized Mean Difference	0
		1	1.02791		df	9
		0.0965154	0.0875694		t Stat	-0.444018
					P(T<=t) one-tail	0.333757
					t Critical one-tail	1.83311
					P(T<=t) two-tail	0.667513
					t Critical two-tail	2.26216

## Sheet: Fig 4K-M, Fig 5I-K
	No. of Ase- type II NBs	WT	PntP1-Gal4>six4-HA		t-Test: Two-Sample Assuming Equal Variances
	1	8	5
	2	8	7			WT	PntP1-Gal4>six4-HA
	3	8	6		Mean	8	5.85714
	4	8	5		Variance	0	0.47619
	5	8	6		Observations	7	7
	6	8	6		Pooled Variance	0.238095
	7	8	6		Hypothesized Mean Difference	0
					df	12
					t Stat	8.21584
					P(T<=t) one-tail	1.42997e-06
		WT	PntP1-Gal4>six4-HA		t Critical one-tail	1.78229
	Avg	8	5.85714		P(T<=t) two-tail	2.85993e-06
	SEM	0	0.690066		t Critical two-tail	2.17881
					t-Test: Two-Sample Assuming Equal Variances
No. of type II NBs	Lineages with mINPs	WT	PntP1-Gal4>six4-HA
	#1	8	5			WT	PntP1-Gal4>six4-HA
	#2	8	6		Mean	8	4.71429
	#3	8	5		Variance	0	0.904762
	#4	8	3		Observations	7	7
	#5	8	4		Pooled Variance	0.452381
	#6	8	5		Hypothesized Mean Difference	0
	#7	8	5		df	12
		WT	PntP1-Gal4>six4-HA		t Stat	9.13927
		8	4.71429		P(T<=t) one-tail	4.69265e-07
		0	0.95119		t Critical one-tail	1.78229
					P(T<=t) two-tail	9.3853e-07
					t Critical two-tail	2.17881
	No. of mINPs/lineage	WT(in L:\Lab images storage\Lab image 2 in toshiba\Gal414-94 Btd RNAi & proneuronalRNAi\Gal414-94 Btd RNAi & AmosRNAi\3rd 30C\side by side control gal414-94 CD8GFP)	WT	WT (NO of type II NBs)	PntP1-Gal4>six4-HA	PntP1-Gal4>six4-HA			t-Test: Two-Sample Assuming Equal Variances
	1	24+31+34+35+29+28+7+14	25.25	8	0+4+16+3+8+8+0+24	7.875	8
	2	30+27+34+25+25+28+8+6	22.875	8	8+0+22+18+7+2+0+20	9.625	8			WT	PntP1-Gal4>six4-HA
	3	21+17+22+32+30+28+4+5	19.875	8	0+23+1+6+0+0+0+5	4.375	8		Mean	23.125	6.05357
	4	25+34+16+26+26+23+9+7	20.75	8	0+0+0+0++0+16+16+8	5	8		Variance	4.44792	4.83259
	5	25+35+31+34+35+26+8+6	25	8	0+0+0+0+20+15+18+5	7.25	8		Observations	7	7
	6	35+25+33+25+26+31+8+5	23.5	8	0+0+0+0+5+13+14+3	4.375	8		Pooled Variance	4.64025
	7	32+34+36+38+31+13+6+7	24.625	8	0+0+0+0+9+6+14+2	3.875	8		Hypothesized Mean Difference	0
									df	12
	Avg		23.125	8		6.05357	8		t Stat	14.8263
	SEM		2.10901	0		2.19832	0		P(T<=t) one-tail	2.2199e-09
									t Critical one-tail	1.78229
									P(T<=t) two-tail	4.43979e-09
	No. of mINPs/lineage	WT	PntP1-Gal4>six4-HA						t Critical two-tail	2.17881
	Avg	23.125	6.05357
	SEM	2.10901	2.19832
			(from 10-28 #5-3)										t-Test: Two-Sample Assuming Equal Variances
	Lineages with mINPs in VNC	WT	Insc-Gal4>UAS-PntP1	Insc-Gal4>UAS-six4	Insc-Gal4>UAS-PntP1,UAS-SIx4		% of lineages with INPs in VNC	WT	Insc-Gal4>UAS-PntP1	Insc-Gal4>UAS-six4	Insc-Gal4>UAS-PntP1,UAS-SIx4
	#1	0	23	0	0			0	0.139394	0	0			Insc-Gal4>UAS-PntP1	Insc-Gal4>UAS-PntP1,UAS-SIx4
	#2	0	20	0	0			0	0.117647	0	0		Mean	0.138964	0.00125313
	#3	0	31	0	0			0	0.201299	0	0		Variance	0.00131926	1.09924e-05
	#4	0	18	0	1			0	0.101124	0	0.00877193		Observations	7	7
	#5	0	28	0	0			0	0.156425	0	0		Pooled Variance	0.000665124
	#6	0	14	0	0			0	0.1	0	0		Hypothesized Mean Difference	0
	#7	0	24	0	0			0	0.156863	0	0		df	12
	#8	0		0				0		0			t Stat	9.98969
	#9	0		0				0		0			P(T<=t) one-tail	1.81073e-07
		WT	Insc-Gal4>UAS-PntP1	Insc-Gal4>UAS-Six4ORF	Insc-Gal4>UAS-PntP1,UAS-Six4ORF			WT	Insc-Gal4>UAS-PntP1	Insc-Gal4>UAS-Six4ORF	Insc-Gal4>UAS-PntP1,UAS-Six4ORF		t Critical one-tail	1.78229
		0	22.5714	0	0.142857			0	13.8964	0	0.125313		P(T<=t) two-tail	3.62146e-07
		0	5.82687	0	0.377964			0	3.63216	0	0.331548		t Critical two-tail	2.17881
		WT			Insc-Gal4>UAS-PntP1			Insc-Gal4>UAS-PntP1,UAS-Six4			Insc-Gal4>UAS-six4
		# of Ase- NBs in VNC	Total NBs		# of Ase- NBs in VNC	Total NBs		# of Ase- NBs in VNC	Total NBs		# of Ase- NBs in VNC	Total NBs
	#1	0		0	159	165	0.963636	25	160	0.15625	0		0
	#2	0		0	158	170	0.929412	49	192	0.255208	0		0
	#3	0		0	143	154	0.928571	15	116	0.12931	0		0
	#4	0		0	138	178	0.775281	13	114	0.114035	0		0
	#5	0		0	163	179	0.910615	17	124	0.137097	0		0
	#6	0		0	120	140	0.857143	18	130	0.138462	0		0
	#7	0		0	133	153	0.869281	32	148	0.216216	0		0
	#8	0		0							0
	#9	0		0							0
				0	144.857	162.714	0.890563	24.1429	140.571	0.163797	0		0
				0	15.8685	14.3958	0.0626571	12.7597	28.2067	0.0519312	0		0
		% of Ase- NBs in VNC	WT	Insc-Gal4>UAS-PntP1	Insc-Gal4>UAS-Six4ORF	Insc-Gal4>UAS-Six4ORF
		Avg	0	0.890563	0	0.163797		t-Test: Two-Sample Assuming Equal Variances				t-Test: Two-Sample Assuming Equal Variances
		SEM	0	0.0626571	0	0.0519312
									Insc-Gal4>UAS-PntP1,UAS-Six4	Insc-Gal4>UAS-PntP1,UAS-Six4			Insc-Gal4>UAS-PntP1,UAS-Six4	Insc-Gal4>UAS-six4
		% of Ase- NBs in VNC	WT	Insc-Gal4>UAS-PntP1	Insc-Gal4>UAS-Six4ORF	Insc-Gal4>UAS-PntP1,UAS-Six4ORF		Mean	0.890563	0.163797		Mean	0.890563	0
			0	89.0563	0	16.3797		Variance	0.00392591	0.00269685		Variance	0.00392591	0
			0	6.26571	0	5.19312		Observations	7	7		Observations	7	7
								Pooled Variance	0.00331138			Pooled Variance	0.00196295
								Hypothesized Mean Difference	0			Hypothesized Mean Difference	0
								df	12			df	12
								t Stat	23.6278			t Stat	37.6048
								P(T<=t) one-tail	9.8814e-12			P(T<=t) one-tail	4.01791e-14
								t Critical one-tail	1.78229			t Critical one-tail	1.78229
								P(T<=t) two-tail	1.97628e-11			P(T<=t) two-tail	8.03582e-14
								t Critical two-tail	2.17881			t Critical two-tail	2.17881
Erm intensity in native imINPs	WT	Insc-Gal4>UAS-PntP1	Insc-Gal4>UAS-PntP1,UAS-Six4	Insc-Gal4>UAS-Six4ORF
	52	44	1	6.33333
	70.6667	51.6667	0.333333	4.66667
	41.6667	44.3333	0.5	0.666667					t-Test: Two-Sample Assuming Equal Variances
	54.3333	75	1.33333	2.33333
	55.6667	77	0	4						WT	Insc-Gal4>UAS-PntP1
	45.6667	72.3333	0	1					Mean	1	1.15294
	59	50.6667	2	1.66667					Variance	0.0298189	0.07778
	46	75	1	3.33333					Observations	8	8
									Pooled Variance	0.0537994
									Hypothesized Mean Difference	0
									df	14
	WT	Insc-Gal4>UAS-PntP1	Insc-Gal4>UAS-Six4ORF	Insc-Gal4>UAS-PntP1,UAS-Six4					t Stat	-1.31876
	53.125	61.25	0.770833	3					P(T<=t) one-tail	0.104208
	9.1737	14.8161	0.695436	1.9518					t Critical one-tail	1.76131
									P(T<=t) two-tail	0.208416
Normalized Erm intensity in native imINPs	WT	Insc-Gal4>UAS-PntP1	Insc-Gal4>UAS-Six4ORF	Insc-Gal4>UAS-PntP1,UAS-Six4					t Critical two-tail	2.14479
	0.978824	0.828235	0.0188235	0.119216
	1.3302	0.972549	0.00627451	0.0878431
	0.784314	0.83451	0.00941176	0.012549					t-Test: Two-Sample Assuming Equal Variances
	1.02275	1.41176	0.025098	0.0439216
	1.04784	1.44941	0	0.0752941						Insc-Gal4>UAS-PntP1	Insc-Gal4>UAS-PntP1,UAS-Six4
	0.859608	1.36157	0	0.0188235					Mean	1.15294	0.0564706
	1.11059	0.953725	0.0376471	0.0313725					Variance	0.07778	0.00134981
	0.865882	1.41176	0.0188235	0.0627451					Observations	8	8
									Pooled Variance	0.0395649
	WT	Insc-Gal4>UAS-PntP1	Insc-Gal4>UAS-Six4ORF	Insc-Gal4>UAS-PntP1,UAS-Six4					Hypothesized Mean Difference	0
	1	1.15294	0.0145098	0.0564706					df	14
	0.172681	0.278891	0.0130906	0.0367398					t Stat	11.0248
									P(T<=t) one-tail	1.37709e-08
									t Critical one-tail	1.76131
									P(T<=t) two-tail	2.75417e-08
									t Critical two-tail	2.14479
	No. of Ase- type II NBs	WT	Pros17 -/+	PntP1-Gal4>six4-HA	Pros17-/+; PntP1-Gal4> UAS-Six4-HA			t-检验: 双样本等方差假设
	1	8	8	5	7
	2	8	8	7	7				PntP1-Gal4>six4-HA	Pros17-/+; PntP1-Gal4> UAS-Six4-HA
	3	8	8	6	6			平均	5.85714	6.28571
	4	8	8	5	6			方差	0.47619	0.238095
	5	8	8	6	6			观测值	7	7
	6	8	8	6	6			合并方差	0.357143
	7	8	8	6	6			假设平均差	0
								df	12
	No. of Ase- type II NBs	WT	Pros17 -/+	PntP1-Gal4>six4-HA	Pros17-/+; PntP1-Gal4> UAS-Six4-HA			t Stat	-1.34164
		8	8	5.85714	6.28571			P(T<=t) 单尾	0.102275
		0	0	0.690066	0.48795			t 单尾临界	1.78229
								P(T<=t) 双尾	0.20455
								t 双尾临界	2.17881
	# of Lineages with mINPs	WT	Pros17 -/+	PntP1-Gal4>six4-HA	Pros17-/+; PntP1-Gal4> UAS-Six4-HA
		8	8	5	8
		8	8	6	8
		8	8	5	8
		8	8	3	8
		8	8	4	8
		8	8	5	8
		8	8	5	8
	# of Lineages with mINPs	WT	Pros17 -/+	PntP1-Gal4>six4-HA	Pros17-/+; PntP1-Gal4> UAS-Six4-HA
		8	8	4.71429	8
		0	0	0.95119	0
	No. of mINPs/lineage	WT	Pros17 -/+	PntP1-Gal4>six4-HA	Pros17-/+; PntP1-Gal4> UAS-Six4-HA
		25.25	25.125	9.25	30		t-检验: 双样本等方差假设
		22.875	25	8.75	28.75
		19.875	27.25	10.25	25.125			Pros17 -/+	Pros17-/+; PntP1-Gal4> UAS-Six4-HA
		20.75	25.25	9.75	27.25		平均	26.3214	28.125
		25	24.625	8.375	28.75		方差	6.18155	2.925
		23.5	31.625	4.25	28.875		观测值	7	6
		24.625	25.375	18.5			合并方差	4.7013
		WT	Pros17 -/+	PntP1-Gal4>six4-HA	Pros17-/+; PntP1-Gal4> UAS-Six4-HA		假设平均差	0
		25.234	26.3214	9.875	28.125		df	11
		2.10901	2.48627	4.28357	1.71026		t Stat	-1.49512
							P(T<=t) 单尾	0.0815035
							t 单尾临界	1.79588
							P(T<=t) 双尾	0.163007
							t 双尾临界	2.20099

## Sheet: Fig 4N-O, and S5G-K, Fig
All Pntp1-Gal4
No. of Ase- type II NBs	WT	UAS-Six4ORF	Pros17/+	UAS-Six4ORF, Pros17/+;			t-Test: Two-Sample Assuming Equal Variances				t-Test: Two-Sample Assuming Equal Variances
1	8	5	8	7
2	8	7	8	7				WT	UAS-Six4ORF			Pros17/+	UAS-Six4ORF, Pros17/+;
3	8	6	8	6			Mean	8	5.85714		Mean	8	6.28571
4	8	5	8	6			Variance	0	0.47619		Variance	0	0.238095
5	8	6	8	6			Observations	7	7		Observations	7	7
6	8	6	8	6			Pooled Variance	0.238095			Pooled Variance	0.119048
7	8	6	8	6			Hypothesized Mean Difference	0			Hypothesized Mean Difference	0
							df	12			df	12
No. of Ase- type II NBs	WT	UAS-Six4ORF	Pros17/+	UAS-Six4ORF, Pros17/+;			t Stat	8.21584			t Stat	9.29516
Avg	8	5.85714	8	6.28571			P(T<=t) one-tail	1.42997e-06			P(T<=t) one-tail	3.9212e-07
SEM	0	0.690066	0	0.48795			t Critical one-tail	1.78229			t Critical one-tail	1.78229
							P(T<=t) two-tail	2.85993e-06			P(T<=t) two-tail	7.8424e-07
							t Critical two-tail	2.17881			t Critical two-tail	2.17881
No.of Lineages with mINPs	WT	UAS-Six4ORF	Pros17/+	UAS-Six4ORF, Pros17/+;			t-Test: Two-Sample Assuming Equal Variances				t-Test: Two-Sample Assuming Equal Variances				t-Test: Two-Sample Assuming Equal Variances
	8	5	8	8
	8	6	8	8				WT	UAS-Six4ORF			Pros17/+	UAS-Six4ORF, Pros17/+;			UAS-Six4ORF	UAS-Six4ORF, Pros17/+;
	8	5	8	8			Mean	8	4.71429		Mean	8	8		Mean	4.71429	8
	8	3	8	8			Variance	0	0.904762		Variance	0	0		Variance	0.904762	0
	8	4	8	8			Observations	7	7		Observations	7	7		Observations	7	7
	8	5	8	8			Pooled Variance	0.452381			Pooled Variance	0			Pooled Variance	0.452381
	8	5	8	8			Hypothesized Mean Difference	0			Hypothesized Mean Difference	0			Hypothesized Mean Difference	0
# of Lineages with mINPs	WT	UAS-Six4ORF	Pros17/+	UAS-Six4ORF, Pros17/+;			df	12			df	12			df	12
Avg	8	4.71429	8	8			t Stat	9.13927			t Stat	65535			t Stat	-9.13927
SEM	0	0.95119	0	0			P(T<=t) one-tail	4.69265e-07			P(T<=t) one-tail	#NUM!			P(T<=t) one-tail	4.69265e-07
							t Critical one-tail	1.78229			t Critical one-tail	1.78229			t Critical one-tail	1.78229
							P(T<=t) two-tail	9.3853e-07			P(T<=t) two-tail	#NUM!			P(T<=t) two-tail	9.3853e-07
							t Critical two-tail	2.17881			t Critical two-tail	2.17881			t Critical two-tail	2.17881
No.of mINPs/lineage	WT	UAS-Six4ORF	Pros17/+	UAS-Six4ORF, Pros17/+;			t-Test: Two-Sample Assuming Equal Variances				t-Test: Two-Sample Assuming Equal Variances				t-Test: Two-Sample Assuming Equal Variances
	25.25	9.25	25.125	30
	22.875	8.75	25	28.75				WT	UAS-Six4ORF			Pros17/+	UAS-Six4ORF, Pros17/+;			UAS-Six4ORF	UAS-Six4ORF, Pros17/+;
	19.875	10.25	27.25	25.125			Mean	23.125	9.875		Mean	26.3214	28.125		Mean	9.875	28.125
	20.75	9.75	25.25	27.25			Variance	4.44792	18.349		Variance	6.18155	2.925		Variance	18.349	2.925
	25	8.375	24.625	28.75			Observations	7	7		Observations	7	6		Observations	7	6
	23.5	4.25	31.625	28.875			Pooled Variance	11.3984			Pooled Variance	4.7013			Pooled Variance	11.3381
	24.625	18.5	25.375				Hypothesized Mean Difference	0			Hypothesized Mean Difference	0			Hypothesized Mean Difference	0
	WT	UAS-Six4ORF	Pros17/+	UAS-Six4ORF, Pros17/+;			df	12			df	11			df	11
Avg	25.234	9.875	26.3214	28.125			t Stat	7.34222			t Stat	-1.49512			t Stat	-9.74196
SEM	2.10901	4.28357	2.48627	1.71026			P(T<=t) one-tail	4.47396e-06			P(T<=t) one-tail	0.0815035			P(T<=t) one-tail	4.79701e-07
							t Critical one-tail	1.78229			t Critical one-tail	1.79588			t Critical one-tail	1.79588
PntP1 intensity in type II NBs, 2nd time(same tube). Not used	WT	UAS-Six4ORF, Ase-	UAS-Six4ORF, Ase+	Pros17/+	UAS-Six4ORF, Pros17/+, Ase-	UAS-Six4ORF, Pros17/+, Ase+	P(T<=t) two-tail	8.94792e-06			P(T<=t) two-tail	0.163007			P(T<=t) two-tail	9.59402e-07
	90	73.3333	36	64	45.25	44	t Critical two-tail	2.17881			t Critical two-tail	2.20099			t Critical two-tail	2.20099
	72.6667	83.3333	50	79	90.25	42
	87.3333	45.5	27	100.667	73.3333	32
	106	57.5	40	89.3333	39.6667	49
	74	67.6667	24	55.6667	54.3333	68
	101.333	53.6667	12	69.6667	63.6667	60
	70.3333	52	24		46.5	35
	97.3333	61	10		62.3333	50
	69	40	30
		49	22
Avg	85.3333	58.3	27.5	76.3889	59.4167	47.5
SEM	14.2897	13.3113	12.2134	16.6845	16.7092	12.0949
PntP1 intensity in type II NBs	WT	UAS-Six4ORF, Ase-	UAS-Six4ORF, Ase+	Pros17/+	UAS-Six4ORF, Pros17/+, Ase-	UAS-Six4ORF, Pros17/+, Ase+
1st time	49.3333	37	17	51.6667	25	23
	55	44.8	13	50	36	26
	46	23.6667	16	44.6667	38.5	28
	49.6667	34	10	54.3333	28	20
	47.6667	41.6667	13	56	27.3333	34
	41	33	14	52.3333	29.6667	27
	47.6	34.3333	6	45.6667	52.3333	27
	42.6667	41.5	16	40	32.75	26
		25.6667	16	56	26	25
					39.6667
Avg	47.3667	35.0704	13.4444	50.0741	33.525	26.2222
SEM	4.3435	7.13871	3.53946	5.54722	8.40635	3.80058
Normalized Pntp1 intensity in type II NBs	WT	UAS-Six4ORF, Ase-	UAS-Six4ORF, Ase+	Pros17/+	UAS-Six4ORF, Pros17/+, Ase-	UAS-Six4ORF, Pros17/+, Ase+
1st time	1.04152	0.78114	0.358902	1.09078	0.527797	0.485574		t-Test: Two-Sample Assuming Equal Variances			t-Test: Two-Sample Assuming Equal Variances				t-Test: Two-Sample Assuming Equal Variances				t-Test: Two-Sample Assuming Equal Variances
	1.16115	0.945813	0.274455	1.05559	0.760028	0.548909
	0.971147	0.499648	0.33779	0.942998	0.812808	0.591133			WT	UAS-Six4ORF, Ase-		WT	UAS-Six4ORF, Ase+			Pros17/+	UAS-Six4ORF, Pros17/+, Ase-			Pros17/+	UAS-Six4ORF, Pros17/+, Ase+
	1.04856	0.717804	0.211119	1.14708	0.591133	0.422238		Mean	1	0.740402	Mean	1	0.283838		Mean	1.05716	0.707776		Mean	1.05716	0.553601
	1.00633	0.879662	0.274455	1.18227	0.577058	0.717804		Variance	0.00840882	0.022714	Variance	0.00840882	0.00558378		Variance	0.0137153	0.031497		Variance	0.0137153	0.00643806
	0.865588	0.696692	0.295567	1.10486	0.626319	0.570021		Observations	8	9	Observations	8	9		Observations	9	10		Observations	9	9
	1.00493	0.724842	0.126671	0.96411	1.10486	0.570021		Pooled Variance	0.0160383		Pooled Variance	0.00690213			Pooled Variance	0.0231291			Pooled Variance	0.0100767
	0.900774	0.876144	0.33779	0.844476	0.691414	0.548909		Hypothesized Mean Difference	0		Hypothesized Mean Difference	0			Hypothesized Mean Difference	0			Hypothesized Mean Difference	0
		0.541872	0.33779	1.18227	0.548909	0.527797		df	15		df	15			df	17			df	16
					0.837438			t Stat	4.21856		t Stat	17.7403			t Stat	4.99995			t Stat	10.6414
Normalized Pntp1 intensity in type II NBs	WT	UAS-Six4ORF (Ase-)	UAS-Six4ORF (Ase+)	Pros17/+	UAS-Six4ORF, Pros17/+ (Ase-)	UAS-Six4ORF, Pros17/+ (Ase+)		P(T<=t) one-tail	0.000372235		P(T<=t) one-tail	8.89476e-12			P(T<=t) one-tail	5.47949e-05			P(T<=t) one-tail	5.74434e-09
Avg	1	0.740402	0.283838	1.05716	0.707776	0.553601		t Critical one-tail	1.75305		t Critical one-tail	1.75305			t Critical one-tail	1.73961			t Critical one-tail	1.74588
SEM	0.0916996	0.150712	0.0747247	0.117112	0.177474	0.0802375		P(T<=t) two-tail	0.000744471		P(T<=t) two-tail	1.77895e-11			P(T<=t) two-tail	0.00010959			P(T<=t) two-tail	1.14887e-08
								t Critical two-tail	2.13145		t Critical two-tail	2.13145			t Critical two-tail	2.10982			t Critical two-tail	2.11991
PntP1 intensity in Ase- imINPs 1st	WT	UAS-Six4ORF, Ase-	UAS-Six4ORF, Ase+	Pros17/+	UAS-Six4ORF, Pros17/+, Ase-	UAS-Six4ORF, Pros17/+, Ase+
	65.3333	26.5	NA	72.3333	36	NA
	90	46.5	NA	93.3333	28	NA
	75.6667	38.5	NA	50	35	NA
	70	37.6667	NA	100	34.3333	NA
	61	35	NA	89	34.3333	NA
	65.6667	35.3333	NA	72.6667	21.3333	NA
Avg	71.2778	36.5833	#DIV/0!	79.5556	31.5	#DIV/0!
SEM	10.4295	6.46422	0	18.2765	5.73004	0
normalized PntP1 intensity in Ase- imINPs 1st	WT	UAS-Six4ORF, Ase-	UAS-Six4ORF, Ase+	Pros17/+	UAS-Six4ORF, Pros17/+, Ase-	UAS-Six4ORF, Pros17/+, Ase+
	0.916602	0.371785	NA	1.01481	0.505066	NA
	1.26267	0.652377	NA	1.30943	0.392829	NA
	1.06157	0.54014	NA	0.701481	0.491037	NA
	0.982073	0.528449	NA	1.40296	0.481684	NA
	0.855807	0.491037	NA	1.24864	0.481684	NA
	0.921278	0.495713	NA	1.01949	0.299299	NA
normalized PntP1 intensity in Ase- imINPs 1st	WT	UAS-Six4ORF, Ase-	UAS-Six4ORF, Ase+	Pros17/+	UAS-Six4ORF, Pros17/+, Ase-	UAS-Six4ORF, Pros17/+, Ase+		t-Test: Two-Sample Assuming Equal Variances
	0.916602	0.371785	NA	1.01481	0.505066	NA						t-Test: Two-Sample Assuming Equal Variances
	1.26267	0.652377	NA	1.30943	0.392829	NA			WT	UAS-Six4ORF, Ase-
	1.06157	0.54014	NA	0.701481	0.491037	NA		Mean	1	0.51325			Pros17/+	UAS-Six4ORF, Pros17/+, Ase-
	0.982073	0.528449	NA	1.40296	0.481684	NA		Variance	0.02141	0.00822477		Mean	1.11613	0.441933
	0.855807	0.491037	NA	1.24864	0.481684	NA		Observations	6	6		Variance	0.0657471	0.00646259
	0.921278	0.495713	NA	1.01949	0.299299	NA		Pooled Variance	0.0148174			Observations	6	6
normalized PntP1 intensity in Ase- imINPs 1st	WT clone	UAS-Six4ORF (Ase-) clone	UAS-Six4ORF (Ase+) clone	Pros17/+ clone	UAS-Six4ORF, Pros17/+ (Ase-) clone	UAS-Six4ORF, Pros17/+ (Ase+) clone		Hypothesized Mean Difference	0			Pooled Variance	0.0361049
Avg	1	0.51325	#DIV/0!	1.11613	0.441933	#DIV/0!		df	10			Hypothesized Mean Difference	0
SEM	0.146322	0.0906905	0	0.256412	0.0803902	0		t Stat	6.92597			df	10
								P(T<=t) one-tail	2.03198e-05			t Stat	6.14564
								t Critical one-tail	1.81246			P(T<=t) one-tail	5.4472e-05
								P(T<=t) two-tail	4.06396e-05			t Critical one-tail	1.81246
								t Critical two-tail	2.22814			P(T<=t) two-tail	0.000108944
												t Critical two-tail	2.22814

## Sheet: Fig6
No.oftype II NB lineages						25C
	WT/mγ-GFP	mγ-GFP,Erm2/+	mγ-GFP,UAS-Six4RNAi(BL#30510)	mγ-GFP,Erm2/+, UAS-Six4RNAi(BL#30510)		WT	PntP1-Gal4>Six4RNAi	PntP1-Gal4>ErmRNAi(26778)	PntP1-Gal4>Six4RNAi, ErmRNAi(26778)		WT	Erm-Gal4(II)>UAS-Six4ORF	Erm-Gal4(II)>UAS-ErmRNAi	Erm-Gal4(II)>UAS-Six4ORF, UAS-ErmRNAi					t-Test: Two-Sample Assuming Equal Variances
	8	8	16	21		8	8	21	27		8	8	116	8
	8	8	17	18		8	8	10	22		8	8	104	16						mγ-GFP,UAS-Six4RNAi(BL#30510)	mγ-GFP,Erm2/+, UAS-Six4RNAi(BL#30510)
	8	8	16	21		8	8	9	18		8	8	117	16					Mean	14.1111	20.3333
	8	8	15	22		8	8	14	23		8	8	103	9					Variance	5.11111	12.4242
	8	8	13	22		8	8	23	40		8	8	123	15					Observations	9	12
	8	8	15	30		8	8	14	25		8	8	108	13					Pooled Variance	9.34503
	8	8	12	19		8	8	15	33		8	8	109	12					Hypothesized Mean Difference	0
	8		10	19															df	19
Avg	8		13	19															t Stat	-4.61591
SEM	8			19															P(T<=t) one-tail	9.42755e-05
				16															t Critical one-tail	1.72913
				18															P(T<=t) two-tail	0.000188551
																			t Critical two-tail	2.09302
	WT/mγ-GFP	mγ-GFP,Erm2/+	mγ-GFP,UAS-Six4RNAi(BL#30510)	mγ-GFP,Erm2/+, UAS-Six4RNAi(BL#30510)		WT	PntP1-Gal4>Six4RNAi	PntP1-Gal4>ErmRNAi(26778)	PntP1-Gal4>Six4RNAi, ErmRNAi(26778)		WT	Erm-Gal4(II)>UAS-Six4ORF	Erm-Gal4(II)>UAS-ErmRNAi	Erm-Gal4(II)>UAS-Six4ORF, UAS-ErmRNAi					t-Test: Two-Sample Assuming Equal Variances
Avg	8	8	14.1111	20.3333		8	8	15.1429	26.8571		8	8	111.429	12.7143
SEM	0	0	2.26078	3.5248		0	0	5.20988	7.42582		0	0	7.41299	3.25137						PntP1-Gal4>ErmRNAi(26778)	PntP1-Gal4>Six4RNAi, ErmRNAi(26778)
																			Mean	15.1429	26.8571
																			Variance	27.1429	55.1429
																			Observations	7	7
	8	8	14.1111	20.3333		0	0	2.26078	3.5248										Pooled Variance	41.1429
	8	8	15.1429	26.8571		0	0	5.20988	7.42582										Hypothesized Mean Difference	0
	8	8	111.429	12.7143		0	0	7.41299	3.25137										df	12
																			t Stat	-3.41667
																			P(T<=t) one-tail	0.00255497
																			t Critical one-tail	1.78229
																			P(T<=t) two-tail	0.00510993
																			t Critical two-tail	2.17881
																			t-Test: Two-Sample Assuming Equal Variances
																				Erm-Gal4(II)>UAS-ErmRNAi	Erm-Gal4(II)>UAS-Six4ORF, UAS-ErmRNAi
																			Mean	111.429	12.7143
																			Variance	54.9524	10.5714
																			Observations	7	7
																			Pooled Variance	32.7619
																			Hypothesized Mean Difference	0
																			df	12
																			t Stat	32.2648
																			P(T<=t) one-tail	2.48246e-13
																			t Critical one-tail	1.78229
																			P(T<=t) two-tail	4.96492e-13
																			t Critical two-tail	2.17881

## Sheet: Fig 7C-E, I-J
			Avg % of Ase+/GFP+ cells			Avg % of Ase+/GFP+ cells			Avg % of Ase+/GFP+ cells				Avg % of Ase+/GFP+ cells						Avg % of Ase+/GFP+ cells
	PntP1-Gal4>PntP1RNAi(35038)			PntP1-Gal4>PntP1RNAi(35038), Six4RNAi			mγ-GFP ,PntP1-Gal4>PntP1RNAi(35038)			mγ-GFP ,PntP1-Gal4>PntP1RNAi(35038), six4RNAi				PntP1-Gal4>PntP1RNAi(31396)			PntP1-Gal4>PntP1RNAi(31396), Six4RNAi
	GFP+ cells	Ase+/GFP+ cells		GFP+ cells	Ase+/GFP+ cells		GFP+ cells	Ase+/GFP+ cells		GFP+ cells	Ase+/GFP+ cells			GFP+ cells	Ase+/GFP+ cells		GFP+ cells	Ase+/GFP+ cells
1	16	14	0.875	8	5	0.625	30	24	0.8	10	7	0.7		15	14	0.933333	8	7	0.875
2	19	12	0.631579	8	7	0.875	34	29	0.852941	8	8	1		19	18	0.947368	7	6	0.857143
3	24	19	0.791667	8	6	0.75	38	33	0.868421	8	8	1		18	15	0.833333	8	7	0.875
4	31	25	0.806452	8	6	0.75	32	27	0.84375	12	11	0.916667		13	11	0.846154	8	7	0.875
5	21	18	0.857143	8	8	1	43	37	0.860465	10	7	0.7		22	19	0.863636	9	8	0.888889
6	17	16	0.941176	8	8	1	30	28	0.933333	10	8	0.8		16	14	0.875	8	7	0.875
7	19	17	0.894737	9	5	0.555556	35	34	0.971429	11	9	0.818182		15	13	0.866667	8	7	0.875
8	19	17	0.894737	8	5	0.625	39	34	0.871795
9	25	22	0.88	7	6	0.857143	52	43	0.826923
10	20	16	0.8				35	30	0.857143
							37	33	0.891892
							46	37	0.804348
Avg	21.1	17.6	0.837249	8	6.22222	0.781966	37.5833	32.4167	0.865203	9.85714	8.28571	0.847835		16.8571	14.8571	0.880785	8	7	0.874433
SE	4.45845	3.74759	0.0867775	0.5	1.20185	0.162775	6.62582	5.19542	0.0493686	1.46385	1.38013	0.127752		3.02372	2.79455	0.0431519	0.57735	0.57735	0.00921529
	UAS-pntRNAi(35038)	UAS-PntRNAi(35038), UAS-Six4RNAi	UAS-PntRNAi(31396)	UAS-PntRNAi(31396), UAS-Six4RNAi	mγ-GFP,UAS-PntRNAi(35038)	mγ-GFP ,UAS-PntRNAi(35038), UAS-Six4RNAi
Avg # of GFP+ cells	21.1	8	16.8571	8	37.5833	9.85714
SE	4.45845	0.5	3.02372	0.57735	6.62582	1.34519
t-Test: Two-Sample Assuming Equal Variances				t-Test: Two-Sample Assuming Equal Variances
	PntP1RNAi(35038)	PntP1RNAi(35038), Six4RNAi			PntP1RNAi(35038)	PntP1RNAi(35038), Six4RNAi
Mean	0.837249	0.781966		Mean	21.1	8
Variance	0.00753034	0.0264958		Variance	19.8778	0.25
Observations	10	9		Observations	10	9
Pooled Variance	0.0164553			Pooled Variance	10.6412
Hypothesized Mean Difference	0			Hypothesized Mean Difference	0
df	17			df	17
t Stat	0.93795			t Stat	8.74019
P(T<=t) one-tail	0.180703			P(T<=t) one-tail	5.36042e-08
t Critical one-tail	1.73961			t Critical one-tail	1.73961
P(T<=t) two-tail	0.361406			P(T<=t) two-tail	1.07208e-07
t Critical two-tail	2.10982			t Critical two-tail	2.10982
	UAS-PntRNAi(35038)	UAS-PntRNAi(35038), UAS-Six4RNAi	UAS-PntRNAi(31396)	UAS-PntRNAi(31396), UAS-Six4RNAi	mγ-GFP,UAS-PntRNAi(35038)	mγ-GFP ,UAS-PntRNAi(35038), UAS-Six4RNAi			UAS-PntRNAi(35038)	UAS-PntRNAi(35038), UAS-Six4RNAi	UAS-PntRNAi(31396)	UAS-PntRNAi(31396), UAS-Six4RNAi	mγ-GFP,UAS-PntRNAi(35038)	mγ-GFP ,UAS-PntRNAi(35038), UAS-Six4RNAi
Avg % of Ase+/GFP+ cells	0.837249	0.781966	0.880785	0.874433	0.865203	0.843074		Avg % of Ase+/GFP+ cells	83.7249	78.1966	88.0785	87.4433	86.5203	84.3074
SEM	0.0867775	0.162775	0.0431519	0.00921529	0.0493686	0.0994564		SE	8.67775	16.2775	4.31519	0.921529	4.93686	9.94564
	PntP1-Gal4>PntP1RNAi(35038)			PntP1-Gal4>PntP1RNAi(35038), Six4RNAi			mγ-GFP ,PntP1-Gal4>PntP1RNAi(35038)			mγ-GFP ,PntP1-Gal4>PntP1RNAi(35038), six4RNAi				PntP1-Gal4>PntP1RNAi(31396)			PntP1-Gal4>PntP1RNAi(31396), Six4RNAi
	GFP+ type II lineages	GFP+ lineges with mINPs		GFP+ type II lineages	GFP+ lineges with mINPs		GFP+ type II lineages	GFP+ lineges with mINPs		GFP+ cells	GFP+ lineges with mINPs			GFP+ cells	GFP+ lineges with mINPs		GFP+ cells	GFP+ lineges with mINPs
1	16	1	0.0625	8	0	0	30	0	0	9	0	0		15	0	0	8	0	0
2	19	0	0	8	0	0	34	0	0	8	0	0		19	0	0	7	0	0
3	24	0	0	8	0	0	38	0	0	9	0	0		18	0	0	8	0	0
4	31	0	0	8	0	0	32	1	0.03125	12	0	0		13	0	0	8	0	0
5	21	0	0	8	0	0	43	4	0.0930233	10	0	0		22	5	0.227273	9	0	0
6	17	0	0	8	0	0	30	2	0.0666667	10	0	0		16	2	0.125	8	0	0
7	19	0	0	9	0	0	35	2	0.0571429	11	0	0		15	2	0.133333	8	0	0
8	19	1	0.0526316	8	0	0	39	2	0.0512821					14	1	0.0714286
9	25	1	0.04	7	0	0	52	0	0					25	2	0.08
10	20	0	0				35	2	0.0571429					16	1	0.0625
														20	1	0.05
Avg	21.1	0.3	0.0155132	8	0	0	36.8	1.3	0.0356508	9.85714	0	0		17.5455	1.27273	0.0681395	8	0	0
SE	4.45845	0.483046	0.0255381	0.5	0	0	6.71317	1.33749	0.0341972	1.34519	0	0		3.67052	1.48936	0.0720354	0.57735	0	0
% of GFP+ lineges with mINPs	UAS-PntRNAi(35038)	UAS-PntRNAi(35038), UAS-Six4RNAi	UAS-PntRNAi(31396)	UAS-PntRNAi(31396), UAS-Six4RNAi	mγ-GFP,UAS-PntRNAi(35038)	mγ-GFP ,UAS-PntRNAi(35038), UAS-Six4RNAi		t-Test: Two-Sample Assuming Equal Variances
Avg	0.0155132	0	0.0681395	0	0.0356508	0
SEM	0.0255381	0	0.0720354	0	0.0341972	0			PntP1RNAi(35038)	PntP1RNAi(35038), Six4RNAi
								Mean	0.0155132	0
								Variance	0.000652195	0
% of GFP+ lineges with mINPs	UAS-PntRNAi(35038)	UAS-PntRNAi(35038), UAS-Six4RNAi	UAS-PntRNAi(31396)	UAS-PntRNAi(31396), UAS-Six4RNAi	mγ-GFP,UAS-PntRNAi(35038)	mγ-GFP ,UAS-PntRNAi(35038), UAS-Six4RNAi		Observations	10	9
Avg	1.55132	0	6.81395	0	3.56508	0		Pooled Variance	0.00034528
SEM	2.55381	0	7.20354	0	3.41972	0		Hypothesized Mean Difference	0
								df	17
								t Stat	1.81702
								P(T<=t) one-tail	0.0434431
								t Critical one-tail	1.73961
								P(T<=t) two-tail	0.0868862
								t Critical two-tail	2.10982
# of Ase- tyep II NBs	WT	PntP1-90/+	Insc-Gal4>UAS-Six4RNAi,UAS-Six4RNAi		Insc-Gal4>(PntP1-90)Homo		Insc-Gal4>(PntP1-90 UAS-Six4RNAi)Homo			t-Test: Two-Sample Assuming Equal Variances				t-Test: Two-Sample Assuming Equal Variances
		Ase+ NBs		Ase+ NBs		Ase+ NBs		Ase+ NBs
	8	95	11		26	92	6	88			Variable 1	Variable 2			Variable 1	Variable 2
	8	94	8	90	17	107	8	93		Mean	92.375	96.5		Mean	92.375	94.5
	8	93	9	92	23	93	6	93		Variance	11.4107	22.2857		Variance	11.4107	16.2857
	8	94	8	97	20	97	8	97		Observations	8	8		Observations	8	8
	8	93	9	94	15	93	10	92		Pooled Variance	16.8482			Pooled Variance	13.8482
	8	85	8	90	29	97	8	101		Hypothesized Mean Difference	0			Hypothesized Mean Difference	0
	8	90	10	87	19	96	11	98		df	14			df	14
	8	95	8	88	17	97	7	94		t Stat	-2.00991			t Stat	-1.14207
			9							P(T<=t) one-tail	0.032059			P(T<=t) one-tail	0.136291
			9							t Critical one-tail	1.76131			t Critical one-tail	1.76131
										P(T<=t) two-tail	0.064118			P(T<=t) two-tail	0.272583
Avg	8	92.375	8.9	91.1429	20.75	96.5	8	94.5		t Critical two-tail	2.14479			t Critical two-tail	2.14479
SEM	0	3.37797	1.12599	3.48466	4.86239	4.72077	1.77281	4.03556
Insc-Gal4>
	WT or PntP1-90/+	(PntP1-90)Homo	(PntP1-90 UAS-Six4RNAi)Homo
# of Ase- (type II) NBs	8	20.75	8			SEM	0	4.86239	1.77281
# of Total Ase+ NBs	92.375	96.5	94.5				3.37797	4.72077	4.03556
	WT		Insc-Gal4>UAS-Six4RNAi,UAS-Six4RNAi		Insc-Gal4>(PntP1-90)Homo			Insc-Gal4>(PntP1-90 UAS-Six4RNAi)Homo
	Ase- type II NBs	# of mINPs/(Ase- NB)	Ase- type II NBs	# of mINPs/(Ase- NB)	Ase- type II NBs	lineages with mINPs (cannot distiguish invididual lineage)	# of mINPs	Ase- type II NBs	lineages with mINPs	# of mINPs/(Ase- NB)
	8	26.25	11	25	26		56	6	0	0
	8	23.75	8	26.75	17		15	8	0	0
	8	21.875	9	24.5	23		27	6	0	0
	8	23.75	8	25	20		86	8	0	0
	8	25.625	9	21.125	15		27	10	1	5
	8	23.5	8	26.375	29		180	8	0	0
	8	27.625	10	23.875	19		85	11	0	0
	8	24.375	8		17		77	7	0	0
			9
			9
% of mINPs/(Ase- NBs)	WT	Insc-Gal4>UAS-Six4RNAi,UAS-Six4RNAi	Insc-Gal4>(PntP1-90)Homo	Insc-Gal4>(PntP1-90 UAS-Six4RNAi)Homo			t-Test: Two-Sample Assuming Equal Variances				t-Test: Two-Sample Assuming Equal Variances
	26.25	25	2.15385	0
	23.75	26.75	0.882353	0				WT	Insc-Gal4>(PntP1-90)Homo			Insc-Gal4>(PntP1-90)Homo	Insc-Gal4>(PntP1-90 UAS-Six4RNAi)Homo
	21.875	24.5	1.17391	0			Mean	24.5938	3.19001		Mean	3.19001	0.0625
	23.75	25	4.3	0			Variance	3.29353	3.73874		Variance	3.73874	0.03125
	25.625	21.125	1.8	0.5			Observations	8	8		Observations	8	8
	23.5	26.375	6.2069	0			Pooled Variance	3.51613			Pooled Variance	1.885
	27.625	23.875	4.47368	0			Hypothesized Mean Difference	0			Hypothesized Mean Difference	0
	24.375		4.52941	0			df	14			df	14
No. of mINPs per Ase- NBs	WT	(PntP1-90)Homo	(PntP1-90 UAS-Six4RNAi)Homo				t Stat	22.829			t Stat	4.5559
	24.5938	3.19001	0.0625				P(T<=t) one-tail	8.88422e-13			P(T<=t) one-tail	0.00022431
SEM	1.81481	1.93358	0.176777				t Critical one-tail	1.76131			t Critical one-tail	1.76131
							P(T<=t) two-tail	1.77684e-12			P(T<=t) two-tail	0.000448621
							t Critical two-tail	2.14479			t Critical two-tail	2.14479
	No of Ase+ GFP- typep I NBs in lobe	PntP1-Gal4>PntP1RNAi(35038)	PntP1-Gal4>PntP1RNAi(35038), Six4RNAi				t-Test: Two-Sample Assuming Equal Variances
		90	91
		86	92					PntP1-Gal4>PntP1RNAi(35038)	PntP1-Gal4>PntP1RNAi(35038), Six4RNAi
		88	86				Mean	88.6	88.3333
		93	83				Variance	8.93333	9.5
		92	86				Observations	10	9
		85	89				Pooled Variance	9.2
		85	89				Hypothesized Mean Difference	0
		92	87				df	17
		87	92				t Stat	0.191346
		88					P(T<=t) one-tail	0.425261
							t Critical one-tail	1.73961
AVG		88.6	88.3333				P(T<=t) two-tail	0.850521
SEM		2.98887	3.08221				t Critical two-tail	2.10982
		PntP1-Gal4>35038	PntP1-Gal4>35038, Six4RNAi		SEM	PntP1-Gal4>PntP1RNAi(35038)	PntP1-Gal4>PntP1RNAi(35038), Six4RNAi
	# of Ase- (type II) NBs	21.1	8			4.45845	0.5
	# of Total Ase+ NBs	88.6	88.3333			2.98887	3.08221

[truncated: 9 more sheets: Fig 7O, S4C Fig, S6D Fig, S7C-E Fig, S7F' Fig, 150mM, S7F' Fig, 1200mM, S7F" Fig, 150mM, S7F", 1200mM, S7F'" Fig]
